# Supplementary material for: Comparative Analysis of the Mitochondrial Genomes of Three Species of Elmidae (Coleoptera: Dryopoidea)
Source: Insects. 2025 Feb 28;16(3):247. doi: 10.3390/insects16030247 (PMC11942656; doi:10.3390/insects16030247)
Supplement: Supplementary file 1 [file insects-16-00247-s001.zip]

Archive with 1 entries (1 files):
- insects-3465974-supplementary.pdf
